# Supplementary material for: A Competition between Relative Stability and Binding Energy in Caffeine Phenyl-Glucose Aggregates: Implications in Biological Mechanisms
Source: Int J Mol Sci. 2023 Feb 23;24(5):4390. doi: 10.3390/ijms24054390 (PMC10002916; doi:10.3390/ijms24054390)
Supplement: Supplementary file 1 [file ijms-24-04390-s001.zip]

Archive with 1 entries (1 files):
- ijms-2209167-supplementary.pdf
